# Supplementary material for: Emerging Roles of Rivastigmine Derivatives Bearing Antioxidant Motifs as Multi-Target Agents for the Management of Neurodegenerative Diseases
Source: Int J Mol Sci. 2026 Apr 19;27(8):3637. doi: 10.3390/ijms27083637 (PMC13116261; doi:10.3390/ijms27083637)
Supplement: Supplementary file 1 [file ijms-27-03637-s001.zip]

Archive with 1 entries (1 files):
- ijms-4232680-supplementary.pdf
